# Supplementary material for: Isolation and characterization of novel Fusobacterium nucleatum bacteriophages
Source: Front Microbiol. 2022 Nov 3;13:945315. doi: 10.3389/fmicb.2022.945315 (PMC9670143; doi:10.3389/fmicb.2022.945315)
Supplement: SUPPLEMENTARY FIGURE S1 — In vitro bactericidal activity of JD-Fnp4 against F. nucleatum host bacteria ATCC 25586 (A) and ATCC 23726 (B). F. nucleatum strain ATCC 25586 and ATCC 23726 was infected by JD-Fnp4 at MOIs of 0, 10, 100, and 1,000, respectively. The x axis represents the co-culture time of JD-Fnp4 phage with ATCC 25586 and ATCC 23726 respectively; the y axis represents the change of OD600 of bacteria. Data are displayed as the means ± SD (error bars) from three independent experiments. [file Data_Sheet_1.zip › Data Sheet 1.XLSX]

## Sheet: JD-Fnp1
ORF	Coordinates	Length (bp)	Directionality	Type	Homology to known sequences in NCBI database	% Identity	% Query cover
ORF1	1..1044	1044	=>	CDS	TPA: MAG TPA: hypothetical protein [Myoviridae sp.]	99.71	100
ORF2	1068..1379	312	<=	CDS	TPA: MAG TPA: hypothetical protein [Myoviridae sp.]	99.03	100
ORF3	1541..1759	219	<=	CDS	TPA: MAG TPA: hypothetical protein [Myoviridae sp.]	87.14	97
ORF4	1759..1896	138	<=	CDS	TPA: MAG TPA: hypothetical protein [Myoviridae sp.]	77.78	100
ORF5	2009..2518	510	<=	CDS	TPA: MAG TPA: acetyltransferase domain containing protein [Myoviridae sp.]	97.63	100
ORF6	2568..3227	660	<=	CDS	TPA: MAG TPA: hypothetical protein [Myoviridae sp.]	99.54	100
ORF7	3276..5810	2535	<=	CDS	TPA: MAG TPA: hypothetical protein [Myoviridae sp.]	99.05	100
ORF8	5821..7755	1935	<=	CDS	TPA: MAG TPA: Baseplate wedge protein [Myoviridae sp.]	96.58	100
ORF9	7856..9241	1386	<=	CDS	TPA: MAG TPA: hypothetical protein [Myoviridae sp.]	84.74	95
ORF10	9311..10,174	864	<=	CDS	TPA: MAG TPA: hypothetical protein [Myoviridae sp.]	95.07	98
ORF11	10,287..11,129	843	<=	CDS	TPA: MAG TPA: hypothetical protein [Myoviridae sp.]	99.64	100
ORF12	11,132..13,807	2676	<=	CDS	TPA: MAG TPA: hypothetical protein [Myoviridae sp.]	95.74	100
ORF13	13,907..14,830	924	=>	CDS	TPA: MAG TPA: hypothetical protein [Myoviridae sp.]	98.37	100
ORF14	14,842..17,634	2793	=>	CDS	TPA: MAG TPA: DNA-directed RNA polymerase subunit alpha [Myoviridae sp.]	98.82	100
ORF15	17,775..18,755	981	<=	CDS	TPA: MAG TPA: hypothetical protein [Myoviridae sp.]	97.24	100
ORF16	18,802..19,914	1113	<=	CDS	TPA: MAG TPA: hypothetical protein [Myoviridae sp.]	97.57	100
ORF17	20,005..21,654	1650	<=	CDS	TPA: MAG TPA: Helicase REPLICATION [Myoviridae sp.]	99.45	100
ORF18	21,669..22,814	1146	<=	CDS	TPA: MAG TPA: putative DNA double strand break repair [Myoviridae sp.]	99.21	100
ORF19	22,905..23,852	948	=>	CDS	TPA: MAG TPA: hypothetical protein [Myoviridae sp.]	98.41	100
ORF20	23,865..25,988	2124	=>	CDS	TPA: MAG TPA: hypothetical protein [Myoviridae sp.]	97.03	100
ORF21	26,591..26,863	273	<=	CDS	TPA: MAG TPA: hypothetical protein [Myoviridae sp.]	97.78	100
ORF22	26,877..29,423	2547	<=	CDS	TPA: MAG TPA: large terminase [Myoviridae sp.]	98.11	100
ORF23	29,426..30,898	1473	<=	CDS	TPA: MAG TPA: hypothetical protein [Myoviridae sp.]	98.57	100
ORF24	31,011..31,376	366	<=	CDS	TPA: MAG TPA: hypothetical protein [Myoviridae sp.]	74.38	100
ORF25	31,494..31,754	261	<=	CDS	TPA: MAG TPA: hypothetical protein [Bacteriophage sp.]	96.51	100
ORF26	31,839..33,296	1458	=>	CDS	TPA: MAG TPA: hypothetical protein [Myoviridae sp.]	97.11	100
ORF27	33,314..33,967	654	=>	CDS	TPA: MAG TPA: hypothetical protein [Myoviridae sp.]	97.7	100
ORF28	34,034..35,788	1755	=>	CDS	TPA: MAG TPA: hypothetical protein [Myoviridae sp.]	99.49	100
ORF29	35,921..36,286	366	=>	CDS	TPA: MAG TPA: NTP-PPase-like protein [Myoviridae sp.]	97.52	100
ORF30	36,276..36,911	636	=>	CDS	TPA: MAG TPA: hypothetical protein [Myoviridae sp.]	96.21	100
ORF31	36,953..37,069	117	=>	CDS	TPA: MAG TPA: hypothetical protein [Myoviridae sp.]	81.58	100
ORF32	37,162..37,953	792	=>	CDS	TPA: MAG TPA: Prohead core protein serine protease [Myoviridae sp.]	98.48	100
ORF33	37,968..38,780	813	=>	CDS	TPA: MAG TPA: hypothetical protein [Myoviridae sp.]	97.04	100
ORF34	39,071..40,111	1041	<=	CDS	TPA: MAG TPA: hypothetical protein [Myoviridae sp.]	92.77	100
ORF35	40,267..40,503	237	<=	CDS	TPA: MAG TPA: hypothetical protein [Bacteriophage sp.]	56.76	94
ORF36	40,667..41,044	378	<=	CDS	TPA: MAG TPA: hypothetical protein [Myoviridae sp.]	97.6	100
ORF37	41,044..41,376	333	<=	CDS	TPA: MAG TPA: hypothetical protein [Myoviridae sp.]	93.64	100
ORF38	41,400..41,765	366	<=	CDS	TPA: MAG TPA: hypothetical protein [Myoviridae sp.]	95.87	100
ORF39	41,786..42,151	366	<=	CDS	TPA: MAG TPA: hypothetical protein [Myoviridae sp.]	96.69	100
ORF40	42,162..42,539	378	<=	CDS	TPA: MAG TPA: hypothetical protein [Myoviridae sp.]	97.6	100
ORF41	42,553..42,960	408	<=	CDS	TPA: MAG TPA: hypothetical protein [Myoviridae sp.]	97.04	100
ORF42	42,953..43,315	363	<=	CDS	TPA: MAG TPA: hypothetical protein [Myoviridae sp.]	99.17	100
ORF43	43,456..43,719	264	<=	CDS	No significant similarity found
ORF44	43,831..44,301	471	<=	CDS	TPA: MAG TPA: hypothetical protein [Myoviridae sp.]	91.47	82
ORF45	44,305..44,793	489	<=	CDS	TPA: MAG TPA: hypothetical protein [Myoviridae sp.]	98.77	100
ORF46	44,850..45,218	369	<=	CDS	TPA: MAG TPA: hypothetical protein [Myoviridae sp.]	99.18	100
ORF47	45,233..45,694	462	<=	CDS	TPA: MAG TPA: hypothetical protein [Myoviridae sp.]	93.1	56
ORF48	45,717..45,848	132	<=	CDS	TPA: MAG TPA: hypothetical protein [Myoviridae sp.]	97.67	100
ORF49	45,850..47,196	1347	<=	CDS	TPA: MAG TPA: hypothetical protein [Myoviridae sp.]	99.11	100
ORF50	47,305..49,122	1818	=>	CDS	TPA: MAG TPA: hypothetical protein [Myoviridae sp.]	92.42	100
ORF51	49,166..50,815	1650	<=	CDS	TPA: MAG TPA: hypothetical protein [Myoviridae sp.]	92.17	100
ORF52	50,825..52,645	1821	<=	CDS	TPA: MAG TPA: PC4 and SFRS1-interacting protein binding, transciptional co-activator, domain.05A [Myoviridae sp.]	89.67	99
ORF53	52,647..54,326	1680	<=	CDS	No significant similarity found
ORF54	54,408..55,607	1200	<=	CDS	TPA: MAG TPA: hypothetical protein [Myoviridae sp.]	93.73	100
ORF55	55,769..58,915	3147	=>	CDS	TPA: MAG TPA: hypothetical protein [Myoviridae sp.]	98.28	100
ORF56	58,927..59,727	801	=>	CDS	TPA: MAG TPA: hypothetical protein [Myoviridae sp.]	96.24	100
ORF57	59,761..60,750	990	<=	CDS	TPA: MAG TPA: DNA primase [Myoviridae sp.]	97.26	100
ORF58	60,761..60,967	207	<=	CDS	TPA: MAG TPA: hypothetical protein [Myoviridae sp.]	83.82	100
ORF59	60,967..62,115	1149	<=	CDS	TPA: MAG TPA: hypothetical protein [Myoviridae sp.]	67.62	100
ORF60	62,139..63,110	972	<=	CDS	TPA: MAG TPA: hypothetical protein [Myoviridae sp.]	87.93	100
ORF61	63,125..64,864	1740	<=	CDS	TPA: MAG TPA: hypothetical protein [Myoviridae sp.]	98.79	100
ORF62	64,905..67,385	2481	<=	CDS	TPA: MAG TPA: STRUCTURAL MAINTENANCE OF CHROMOSOMES PROTEIN [Myoviridae sp.]	97.46	100
ORF63	67,478..68,050	573	<=	CDS	TPA: MAG TPA: hypothetical protein [Bacteriophage sp.]	80	100
ORF64	68,061..68,390	330	<=	CDS	TPA: MAG TPA: hypothetical protein [Bacteriophage sp.]	97.25	100
ORF65	68,387..68,932	546	<=	CDS	TPA: MAG TPA: hypothetical protein [Bacteriophage sp.]	86.34	88
ORF66	68,932..69,126	195	<=	CDS	TPA: MAG TPA: hypothetical protein [Bacteriophage sp.]	98.44	100
ORF67	69,119..69,625	507	<=	CDS	TPA: MAG TPA: hypothetical protein [Bacteriophage sp.]	94.05	100
ORF68	69,638..70,201	564	<=	CDS	TPA: MAG TPA: hypothetical protein [Bacteriophage sp.]	94.65	100
ORF69	70,204..71,508	1305	<=	CDS	TPA: MAG TPA: hypothetical protein [Myoviridae sp.]	99.77	100
ORF70	71,557..72,138	582	<=	CDS	TPA: MAG TPA: hypothetical protein [Myoviridae sp.]	100	100
ORF71	72,165..73,421	1257	<=	CDS	TPA: MAG TPA: hypothetical protein [Myoviridae sp.]	98.09	100
ORF72	73,490..75,373	1884	<=	CDS	TPA: MAG TPA: DNA-directed RNA polymerase subunit alpha [Myoviridae sp.]	97.13	100
ORF73	75,471..76,100	630	<=	CDS	TPA: MAG TPA: protein of unknown function (DUF5016) [Myoviridae sp.]	87.89	90
ORF74	76,191..76,532	342	<=	CDS	TPA: MAG TPA: Helix-turn-helix XRE-family like protein [Myoviridae sp.]	82.14	99
ORF75	76,635..77,015	381	<=	CDS	TPA: MAG TPA: hypothetical protein [Myoviridae sp.]	90.48	100
ORF76	77,029..78,348	1320	<=	CDS	TPA: MAG TPA: RecA protein, Radioresistance, DNA-repair, ATPase, DNA-binding [Myoviridae sp.]	97.72	100
ORF77	78,348..78,623	276	<=	CDS	TPA: MAG TPA: hypothetical protein [Myoviridae sp.]	80.22	100
ORF78	78,690..79,706	1017	<=	CDS	TPA: MAG TPA: hypothetical protein [Myoviridae sp.]	91.59	100
ORF79	79,718..80,401	684	<=	CDS	TPA: MAG TPA: POLYMERASE BASIC PROTEIN 2 PROTEIN.0A [Myoviridae sp.]	99.12	100
ORF80	80,412..81,560	1149	<=	CDS	TPA: MAG TPA: hypothetical protein [Myoviridae sp.]	99.74	100
ORF81	81,646..82,479	834	<=	CDS	TPA: MAG TPA: hypothetical protein [Myoviridae sp.]	98.92	100
ORF82	82,538..83,410	873	<=	CDS	TPA: MAG TPA: cysteine peptidase [Myoviridae sp.]	96.55	100
ORF83	83,407..84,579	1173	<=	CDS	TPA: MAG TPA: DNA gyrase subunit A [Myoviridae sp.]	93.08	100
ORF84	84,672..85,118	447	=>	CDS	TPA: MAG TPA: hypothetical protein [Myoviridae sp.]	99.32	100
ORF85	85,132..86,916	1785	=>	CDS	TPA: MAG TPA: hypothetical protein [Myoviridae sp.]	98.32	100
ORF86	86,985..87,134	150	=>	CDS	TPA: MAG TPA: hypothetical protein [Myoviridae sp.]	100	100
ORF87	87,906..88,604	699	<=	CDS	TPA: MAG TPA: hypothetical protein [Myoviridae sp.]	96.55	100
ORF88	89,211..89,735	525	<=	CDS	TPA: MAG TPA: hypothetical protein [Myoviridae sp.]	95.98	100
ORF89	89,842..90,081	240	=>	CDS	TPA: MAG TPA: hypothetical protein [Myoviridae sp.]	96.2	100
ORF90	90,097..90,315	219	=>	CDS	TPA: MAG TPA: hypothetical protein [Myoviridae sp.]	100	100
ORF91	90,322..91,644	1323	=>	CDS	TPA: MAG TPA: hypothetical protein [Myoviridae sp.]	99.55	100
ORF92	91,666..92,229	564	=>	CDS	TPA: MAG TPA: hypothetical protein [Myoviridae sp.]	99.47	100
ORF93	92,527..93,870	1344	<=	CDS	TPA: MAG TPA: hypothetical protein [Myoviridae sp.]	97.54	100
ORF94	93,966..94,274	309	=>	CDS	TPA: MAG TPA: hypothetical protein [Myoviridae sp.]	100	100
ORF95	94,318..98,772	4455	=>	CDS	TPA: MAG TPA: DNA-directed RNA polymerase subunit alpha [Myoviridae sp.]	98.72	100
ORF96	98,964..99,584	621	<=	CDS	TPA: MAG TPA: hypothetical protein [Myoviridae sp.]	96.12	100
ORF97	99,626..100,237	612	<=	CDS	TPA: MAG TPA: hypothetical protein [Myoviridae sp.]	99.51	100
ORF98	100,206..100,784	579	<=	CDS	TPA: MAG TPA: hypothetical protein [Myoviridae sp.]	95.31	100
ORF99	100,784..102,232	1449	<=	CDS	TPA: MAG TPA: RNA polymerase-like protein [Myoviridae sp.]	99.36	96
ORF100	102,388..103,395	1008	<=	CDS	TPA: MAG TPA: hypothetical protein [Myoviridae sp.]	97.61	100
ORF101	103,395..104,489	1095	<=	CDS	TPA: MAG TPA: hypothetical protein [Myoviridae sp.]	97.8	100
ORF102	104,571..105,452	882	<=	CDS	TPA: MAG TPA: hypothetical protein [Myoviridae sp.]	99.32	100
ORF103	105,464..106,426	963	<=	CDS	TPA: MAG TPA: hypothetical protein [Myoviridae sp.]	95.74	95
ORF104	106,413..106,871	459	<=	CDS	TPA: MAG TPA: hypothetical protein [Myoviridae sp.]	99.34	100
ORF105	106,858..107,634	777	<=	CDS	TPA: MAG TPA: hypothetical protein [Myoviridae sp.]	92.25	100
ORF106	107,631..108,470	840	<=	CDS	TPA: MAG TPA: hypothetical protein [Myoviridae sp.]	94.27	100
ORF107	108,454..108,975	522	<=	CDS	TPA: MAG TPA: hypothetical protein [Myoviridae sp.]	94.22	100
ORF108	108,959..109,384	426	<=	CDS	TPA: MAG TPA: hypothetical protein [Myoviridae sp.]	97.16	100
ORF109	109,439..110,323	885	<=	CDS	TPA: MAG TPA: hypothetical protein [Myoviridae sp.]	97.62	100
ORF110	110,389..111,615	1227	<=	CDS	TPA: MAG TPA: hypothetical protein [Myoviridae sp.]	95.34	100
ORF111	111,590..112,087	498	<=	CDS	TPA: MAG TPA: hypothetical protein [Myoviridae sp.]	81.82	100
ORF112	112,100..112,462	363	<=	CDS	TPA: MAG TPA: hypothetical protein [Myoviridae sp.]	99.17	100
ORF113	112,455..112,811	357	<=	CDS	TPA: MAG TPA: hypothetical protein [Myoviridae sp.]	95.76	100
ORF114	112,804..113,256	453	<=	CDS	TPA: MAG TPA: hypothetical protein [Myoviridae sp.]	88.67	100
ORF115	113,365..114,495	1131	=>	CDS	TPA: MAG TPA: hypothetical protein [Myoviridae sp.]	97.34	100
ORF116	114,746..115,513	768	<=	CDS	TPA: MAG TPA: hypothetical protein [Myoviridae sp.]	97.08	94
ORF117	115,610..116,434	825	<=	CDS	TPA: MAG TPA: hypothetical protein [Myoviridae sp.]	99.64	100
ORF118	116,452..118,482	2031	<=	CDS	TPA: MAG TPA: tail sheath protein [Myoviridae sp.]	99.11	100
ORF119	118,762..119,265	504	=>	CDS	TPA: MAG TPA: hypothetical protein [Myoviridae sp.]	95.21	100
ORF120	119,281..119,826	546	<=	CDS	TPA: MAG TPA: hypothetical protein [Myoviridae sp.]	86.19	100
ORF121	119,826..120,107	282	<=	CDS	TPA: MAG TPA: hypothetical protein [Myoviridae sp.]	91.4	100
ORF122	120,199..120,990	792	<=	CDS	TPA: MAG TPA: hypothetical protein [Myoviridae sp.]	84.85	100
ORF123	120,983..121,747	765	<=	CDS	TPA: MAG TPA: hypothetical protein [Myoviridae sp.]	91.97	98
ORF124	121,863..122,561	699	<=	CDS	TPA: MAG TPA: hypothetical protein [Myoviridae sp.]	96.12	100
ORF125	122,701..122,940	240	<=	CDS	TPA: MAG TPA: hypothetical protein [Myoviridae sp.]	83.54	100
ORF126	123,025..123,786	762	<=	CDS	TPA: MAG TPA: hypothetical protein [Myoviridae sp.]	96.05	100
ORF127	123,879..124,601	723	<=	CDS	TPA: MAG TPA: hypothetical protein [Myoviridae sp.]	78.75	100
ORF128	124,604..125,188	585	<=	CDS	TPA: MAG TPA: acetyltransferase domain containing protein [Myoviridae sp.]	88.11	95
ORF129	125,194..125,796	603	<=	CDS	TPA: MAG TPA: hypothetical protein [Myoviridae sp.]	80	100
ORF130	125,809..126,390	582	<=	CDS	TPA: MAG TPA: hypothetical protein [Myoviridae sp.]	96.37	100
ORF131	126,444..126,875	432	<=	CDS	TPA: MAG TPA: hypothetical protein [Myoviridae sp.]	93.71	100
ORF132	126,938..127,279	342	<=	CDS	TPA: MAG TPA: hypothetical protein [Myoviridae sp.]	70.54	99
ORF133	127,416..127,703	288	<=	CDS	No significant similarity found
ORF134	127,860..128,480	621	=>	CDS	TPA: MAG TPA: hypothetical protein [Myoviridae sp.]	99.51	100
ORF135	128,490..130,634	2145	=>	CDS	TPA: MAG TPA: hypothetical protein [Myoviridae sp.]	93.14	100
ORF136	130,658..132,040	1383	=>	CDS	TPA: MAG TPA: hypothetical protein [Myoviridae sp.]	94.37	96
ORF137	132,058..133,782	1725	=>	CDS	TPA: MAG TPA: hypothetical protein [Myoviridae sp.]	93.21	100
ORF138	133,795..134,436	642	=>	CDS	TPA: MAG TPA: hypothetical protein [Myoviridae sp.]	99.53	100
ORF139	134,465..134,965	501	<=	CDS	TPA: MAG TPA: hypothetical protein [Myoviridae sp.]	90.96	100
ORF140	134,966..135,259	294	<=	CDS	TPA: MAG TPA: hypothetical protein [Myoviridae sp.]	98.97	100
ORF141	135,272..135,859	588	<=	CDS	TPA: MAG TPA: hypothetical protein [Myoviridae sp.]	93.85	100
ORF142	135,861..136,304	444	<=	CDS	TPA: MAG TPA: hypothetical protein [Myoviridae sp.]	97.1	93
ORF143	136,457..138,268	1812	<=	CDS	TPA: MAG TPA: hypothetical protein [Myoviridae sp.]	96.38	100
ORF144	138,281..138,955	675	<=	CDS	TPA: MAG TPA: hypothetical protein [Myoviridae sp.]	98.21	100
ORF145	138,981..140,474	1494	<=	CDS	TPA: MAG TPA: DNA topoisomerase 2 alpha [Myoviridae sp.]	96.58	100
ORF146	140,543..141,076	534	<=	CDS	TPA: MAG TPA: hypothetical protein [Myoviridae sp.]	97.18	100
ORF147	141,078..141,668	591	<=	CDS	TPA: MAG TPA: hypothetical protein [Myoviridae sp.]	97.45	100
ORF148	141,689..143,212	1524	<=	CDS	TPA: MAG TPA: hypothetical protein [Myoviridae sp.]	96.65	100
ORF149	143,285..143,926	642	<=	CDS	TPA: MAG TPA: hypothetical protein [Myoviridae sp.]	98.98	92
ORF150	143,957..144,226	270	<=	CDS	TPA: MAG TPA: hypothetical protein [Myoviridae sp.]	96.63	100
ORF151	144,223..144,366	144	<=	CDS	TPA: MAG TPA: hypothetical protein [Myoviridae sp.]	95.74	100
ORF152	144,363..144,719	357	<=	CDS	TPA: MAG TPA: hypothetical protein [Myoviridae sp.]	83.78	62
ORF153	144,727..146,658	1932	<=	CDS	TPA: MAG TPA: DNA-directed RNA polymerase subunit beta' [Myoviridae sp.]	98.21	95
ORF154	146,648..146,911	264	<=	CDS	TPA: MAG TPA: hypothetical protein [Myoviridae sp.]	96.55	100
ORF155	147,053..147,604	552	<=	CDS	TPA: MAG TPA: hypothetical protein [Myoviridae sp.]	91.8	100
ORF156	147,755..148,357	603	<=	CDS	TPA: MAG TPA: hypothetical protein [Myoviridae sp.]	63.1	93
ORF157	148,490..148,828	339	<=	CDS	TPA: MAG TPA: hypothetical protein [Myoviridae sp.]	98.21	100
ORF158	148,839..149,582	744	<=	CDS	TPA: MAG TPA: hypothetical protein [Myoviridae sp.]	96.76	100
ORF159	149,674..150,048	375	<=	CDS	TPA: MAG TPA: hypothetical protein [Myoviridae sp.]	100	100
ORF160	150,137..152,353	2217	=>	CDS	TPA: MAG TPA: DNA polymerase [Myoviridae sp.]	98.37	100
ORF161	152,366..152,785	420	=>	CDS	TPA: MAG TPA: hypothetical protein [Myoviridae sp.]	98.56	100
ORF162	152,799..153,683	885	=>	CDS	TPA: MAG TPA: hypothetical protein [Myoviridae sp.]	90.82	100
ORF163	154,337..155,092	756	=>	CDS	TPA: MAG TPA: hypothetical protein [Myoviridae sp.]	98.41	100
ORF164	155,095..155,604	510	=>	CDS	TPA: MAG TPA: hypothetical protein [Myoviridae sp.]	100	100
ORF165	155,660..156,829	1170	=>	CDS	TPA: MAG TPA: hypothetical protein [Myoviridae sp.]	97.69	100
ORF166	156,868..158,718	1851	<=	CDS	TPA: MAG TPA: 60 kDa chaperonin [Myoviridae sp.]	96.92	100
ORF167	158,708..159,460	753	<=	CDS	TPA: MAG TPA: hypothetical protein [Myoviridae sp.]	94.4	100
ORF168	159,464..159,694	231	<=	CDS	TPA: MAG TPA: hypothetical protein [Myoviridae sp.]	98.68	100
ORF169	159,678..161,180	1503	<=	CDS	TPA: MAG TPA: Cas system-associated protein [Myoviridae sp.]	99	100
ORF170	161,239..161,424	186	<=	CDS	TPA: MAG TPA: hypothetical protein [Myoviridae sp.]	95.08	100
ORF171	161,562..161,909	348	<=	CDS	TPA: MAG TPA: hypothetical protein [Myoviridae sp.]	98.26	100
ORF172	161,909..162,958	1050	<=	CDS	TPA: MAG TPA: hypothetical protein [Myoviridae sp.]	97.13	100
ORF173	162,970..163,242	273	<=	CDS	TPA: MAG TPA: hypothetical protein [Myoviridae sp.]	97.78	100
ORF174	163,239..164,126	888	<=	CDS	TPA: MAG TPA: Endodeoxyribonuclease RusA [Myoviridae sp.]	98.64	100
ORF175	164,140..165,873	1734	<=	CDS	TPA: MAG TPA: hypothetical protein [Myoviridae sp.]	98.96	100
ORF176	165,932..175,012	9081	<=	CDS	TPA: MAG TPA: Papain-like cysteine protease AvrRpt2 [Myoviridae sp.]	94.75	100
ORF177	175,098..177,512	2415	<=	CDS	TPA: MAG TPA: Portal protein [Myoviridae sp.]	98.26	100
ORF178	177,568..179,985	2418	<=	CDS	TPA: MAG TPA: DNA POLYMERASE [Myoviridae sp.]	98.51	100

## Sheet: JD-Fnp2
ORF	Coordinates	Length (bp)	Directionality	Type	Homology to known sequences in NCBI database	% Identity	% Query cover
ORF1	1..267	267	=>	CDS	TPA: MAG TPA: hypothetical protein [Myoviridae sp.]	96.59	100
ORF2	279..674	396	=>	CDS	TPA: MAG TPA: hypothetical protein [Siphoviridae sp.]	98.47	100
ORF3	661..1110	450	=>	CDS	hypothetical protein PSAG_01437 [Fusobacterium nucleatum subsp. animalis D11]	90.6	100
ORF4	1120..1308	189	=>	CDS	TPA: MAG TPA: holin family protein [Podoviridae sp.]	100	77
ORF5	1536..1730	195	=>	CDS	hypothetical protein [Fusobacterium nucleatum]	96.88	100
ORF6	1840..2406	567	=>	CDS	hypothetical protein [Fusobacterium nucleatum]	93.09	100
ORF7	2408..3319	912	=>	CDS	site-specific integrase [Fusobacterium nucleatum]	95.38	100
ORF8	3347..3535	189	=>	CDS	TPA: MAG TPA: Toxin SymE, type I toxin-antitoxin system [Siphoviridae sp.]	95.83	77
ORF9	3734..3850	117	=>	CDS	No significant similarity found
ORF10	3859..4857	999	<=	CDS	site-specific integrase [Fusobacterium nucleatum]	47.16	99
ORF11	5016..5366	351	<=	CDS	TPA: MAG TPA: putative peptidoglycan binding domain protein [Caudovirales sp.]	93.97	100
ORF12	5390..6025	636	<=	CDS	LexA family transcriptional regulator [Fusobacterium nucleatum]	98.58	100
ORF13	6220..6468	249	=>	CDS	DUF739 family protein [Fusobacterium nucleatum]	98.78	100
ORF14	6540..6689	150	=>	CDS	TPA: MAG TPA: hypothetical protein [Myoviridae sp.]	92.31	79
ORF15	6733..6969	237	=>	CDS	TPA: MAG TPA: hypothetical protein [Siphoviridae sp.]	84.62	100
ORF16	6982..7185	204	=>	CDS	hypothetical protein [Fusobacterium nucleatum]	100	100
ORF17	7198..7422	225	=>	CDS	hypothetical protein PSAG_01382 [Fusobacterium nucleatum subsp. animalis D11]	85.25	82
ORF18	7431..7715	285	=>	CDS	hypothetical protein [Fusobacterium nucleatum]	87.23	100
ORF19	7712..7849	138	=>	CDS	No significant similarity found
ORF20	7914..8252	339	=>	CDS	hypothetical protein [Fusobacterium nucleatum]	95.28	94
ORF21	8249..9337	1089	=>	CDS	TPA: MAG TPA: Exonuclease [Siphoviridae sp. ctxYv12]	91.99	100
ORF22	9356..10,240	885	=>	CDS	recombination protein [Fusobacterium phage FNU_1P]	91.5	99
ORF23	10,251..10,913	663	=>	CDS	Rha family transcriptional regulator [Fusobacterium phage FNU_1P]	91.82	100
ORF24	10,937..11,836	900	=>	CDS	TPA: MAG TPA: replication initiator protein [Siphoviridae sp. ctxYv12]	80.27	100
ORF25	11,833..12,609	777	=>	CDS	TPA: MAG TPA: Replicative helicase [Siphoviridae sp. ctxYv12]	91.44	99
ORF26	12,613..12,987	375	=>	CDS	hypothetical protein [Fusobacterium nucleatum]	95.16	100
ORF27	13,093..13,857	765	=>	CDS	DUF3310 domain-containing protein [Fusobacterium nucleatum]	88.55	51
ORF28	13,861..14,328	468	=>	CDS	dynein heavy chain 2 [Fusobacterium nucleatum]	90.97	100
ORF29	14,325..14,585	261	=>	CDS	hypothetical protein [Fusobacterium nucleatum]	96.51	100
ORF30	14,599..15,129	531	=>	CDS	TPA: MAG TPA: hypothetical protein [Siphoviridae sp.]	94.32	100
ORF31	15,133..15,468	336	=>	CDS	hypothetical protein [Fusobacterium phage FNU_1P]	94.59	100
ORF32	15,455..15,652	198	=>	CDS	hypothetical protein [Fusobacterium nucleatum]	94	76
ORF33	15,649..15,885	237	=>	CDS	hypothetical protein [Fusobacterium nucleatum]	97.3	94
ORF34	15,944..16,237	294	=>	CDS	hypothetical protein [Fusobacterium nucleatum]	85.37	84
ORF35	16,237..16,758	522	=>	CDS	dUTP diphosphatase [Fusobacterium nucleatum]	87.86	100
ORF36	16,760..17,077	318	=>	CDS	TPA: MAG TPA: hypothetical protein [Siphoviridae sp.]	94.29	100
ORF37	17,091..17,276	186	=>	CDS	TPA: MAG TPA: hypothetical protein [Myoviridae sp.]	50.82	100
ORF38	17,294..17,497	204	=>	CDS	TPA: MAG TPA: hypothetical protein [Siphoviridae sp.]	92.54	100
ORF39	17,498..18,037	540	=>	CDS	TPA: MAG TPA: Protein involved in gliding motility 9 Secretion System Type.5A [Siphoviridae sp.]	98.88	100
ORF40	18,034..18,396	363	=>	CDS	TPA: MAG TPA: TAR DNA-binding protein [Siphoviridae sp.]	93	83
ORF41	18,406..18,849	444	=>	CDS	transcriptional regulator [Fusobacterium nucleatum]	94.56	100
tRNA	19,242..19,323	82	=>	tRNA
ORF42	19,508..20,047	540	=>	CDS	MerR family transcriptional regulator [Fusobacterium nucleatum]	98.19	92
ORF43	20,025..21,851	1827	=>	CDS	TPA: MAG TPA: terminase large subunit [Caudovirales sp.]	98.85	100
ORF44	21,852..22,076	225	=>	CDS	TPA: MAG TPA: head to tail adaptor [Caudovirales sp.]	100	100
ORF45	22,117..23,676	1560	=>	CDS	phage portal protein [Fusobacterium nucleatum]	99.61	100
ORF46	23,633..24,709	1077	=>	CDS	Clp protease ClpP [Fusobacterium nucleatum]	96.09	100
ORF47	24,706..25,041	336	=>	CDS	TPA: MAG TPA: hypothetical protein [Caudovirales sp.]	95.5	100
ORF48	25,041..26,054	1014	=>	CDS	TPA: MAG TPA: major capsid protein [Caudovirales sp.]	97.63	100
ORF49	26,066..26,308	243	=>	CDS	TPA: MAG TPA: hypothetical protein [Caudovirales sp.]	100	41
ORF50	26,311..26,643	333	=>	CDS	hypothetical protein [Fusobacterium nucleatum]	97.27	100
ORF51	26,640..27,209	570	=>	CDS	TPA: MAG TPA: minor tail protein Z [Caudovirales sp.]	95.24	100
ORF52	27,206..27,691	486	=>	CDS	TPA: MAG TPA: tail completion protein [Caudovirales sp.]	98.12	99
ORF53	27,694..27,912	219	=>	CDS	TPA: MAG TPA: hypothetical protein [Caudovirales sp.]	97.22	100
ORF54	27,905..29,344	1440	=>	CDS	phage tail sheath protein [Fusobacterium nucleatum]	98.12	99
ORF55	29,360..29,887	528	=>	CDS	phage major tail tube protein [Fusobacterium nucleatum]	98.86	100
ORF56	29,899..30,240	342	=>	CDS	phage tail assembly protein [Fusobacterium nucleatum]	95.58	100
ORF57	30,252..30,407	156	=>	CDS	TPA: MAG TPA: hypothetical protein [Caudovirales sp. ct3EF15]	100	78
ORF58	30,432..30,692	261	<=	CDS	TPA: MAG TPA: hypothetical protein [Caudovirales sp.]	96.51	100
ORF59	30,775..33,300	2526	=>	CDS	TPA: MAG TPA: minor tail protein [Caudovirales sp.]	90.5	98
ORF60	33,297..33,518	222	=>	CDS	TPA: MAG TPA: baseplate wedge protein [Caudovirales sp.]	90.41	100
ORF61	33,591..34,379	789	=>	CDS	hypothetical protein [Fusobacterium nucleatum]	89.47	94
ORF62	34,398..35,201	804	=>	CDS	TPA: MAG TPA: tail protein [Caudovirales sp.]	94.38	100
ORF63	35,194..35,709	516	=>	CDS	TPA: MAG TPA: protein of unknown function(DUF5048) [Caudovirales sp.]	91.81	100
ORF64	35,675..36,178	504	=>	CDS	TPA: MAG TPA: baseplate protein [Caudovirales sp.]	94.61	100
ORF65	36,175..36,684	510	=>	CDS	phage tail protein [Fusobacterium nucleatum]	97.63	100
ORF66	36,681..36,983	303	=>	CDS	TPA: MAG TPA: Regulator of RpoS, Anti-adapter protein regulator, ClpXP adaptor, anti-adaptor.0A [Caudovirales sp.]	95	100
ORF67	36,980..38,092	1113	=>	CDS	TPA: MAG TPA: baseplate assembly protein [Caudovirales sp.]	94.05	100
ORF68	38,089..38,718	630	=>	CDS	TPA: MAG TPA: tail protein [Myoviridae sp.]	94.74	100
ORF69	38,715..39,707	993	=>	CDS	TPA: MAG TPA: tail-collar fiber protein [Caudovirales sp.]	89.5	72
ORF70	39,699..39,965	267	<=	CDS	hypothetical protein [Fusobacterium]	91.76	96
ORF71	40,036..40,782	747	=>	CDS	hypothetical protein [Fusobacterium hwasookii]	98.79	100
ORF72	40,905..41,273	369	=>	CDS	M15 family metallopeptidase [Fusobacterium nucleatum]	96.72	100

## Sheet: JD-Fnp3
ORF	Coordinates	Length (bp)	Directionality	Type	Homology to known sequences in NCBI database	% Identity	% Query cover
ORF1	1..249	249	=>	CDS	DUF739 family protein [Fusobacterium nucleatum]	0.9878	1
ORF2	321..470	150	=>	CDS	TPA: MAG TPA: hypothetical protein [Myoviridae sp.]	0.9231	0.79
ORF3	514..750	237	=>	CDS	TPA: MAG TPA: hypothetical protein [Siphoviridae sp.]	0.8462	1
ORF4	763..966	204	=>	CDS	hypothetical protein [Fusobacterium nucleatum]	1	1
ORF5	979..1203	225	=>	CDS	hypothetical protein PSAG_01382	0.8525	0.82
ORF6	1212..1496	285	=>	CDS	hypothetical protein [Fusobacterium nucleatum]	0.8723	1
ORF7	1493..1630	138	=>	CDS	No significant similarity found
ORF8	1695..2033	339	=>	CDS	hypothetical protein [Fusobacterium nucleatum]	0.9528	0.94
ORF9	2030..3118	1089	=>	CDS	TPA: MAG TPA: Exonuclease [Siphoviridae sp. ctxYv12]	0.9199	1
ORF10	3137..4021	885	=>	CDS	recombination protein [Fusobacterium phage FNU_1P]	0.915	0.99
ORF11	4032..4694	663	=>	CDS	Rha family transcriptional regulator [Fusobacterium phage FNU_1P]	0.9182	1
ORF12	4718..5617	900	=>	CDS	replication initiator protein A [Fusobacterium nucleatum]	0.8261	1
ORF13	5614..6390	777	=>	CDS	ATP-binding protein [Fusobacterium nucleatum]	0.9147	1
ORF14	6394..6768	375	=>	CDS	hypothetical protein [Fusobacterium nucleatum]	0.9516	1
ORF15	6874..7638	765	=>	CDS	N-6 DNA methylase [Fusobacterium nucleatum]	0.869	0.55
ORF16	7642..8109	468	=>	CDS	dynein heavy chain 2 [Fusobacterium nucleatum]	0.9097	1
ORF17	8106..8366	261	=>	CDS	hypothetical protein [Fusobacterium nucleatum]	0.9651	1
ORF18	8380..8910	531	=>	CDS	TPA: MAG TPA: hypothetical protein [Siphoviridae sp.]	0.9432	1
ORF19	8914..9249	336	=>	CDS	hypothetical protein [Fusobacterium nucleatum]	0.9459	1
ORF20	9236..9433	198	=>	CDS	hypothetical protein [Fusobacterium nucleatum]	0.94	1
ORF21	9430..9666	237	=>	CDS	hypothetical protein [Fusobacterium nucleatum]	0.973	0.94
ORF22	9725..10,018	294	=>	CDS	hypothetical protein [Fusobacterium nucleatum]	0.8537	0.84
ORF23	10,018..10,539	522	=>	CDS	dUTP diphosphatase [Fusobacterium nucleatum]	0.8786	1
ORF24	10,541..10,858	318	=>	CDS	hypothetical protein [Fusobacterium nucleatum]	0.9245	1
ORF25	10,872..11,057	186	=>	CDS	TPA: MAG TPA: hypothetical protein [Myoviridae sp.]	0.5082	1
ORF26	11,075..11,278	204	=>	CDS	TPA: MAG TPA: hypothetical protein [Siphoviridae sp.]	0.9254	1
ORF27	11,279..11,818	540	=>	CDS	TPA: MAG TPA: Protein involved in gliding motility 9 Secretion System Type.5A [Siphoviridae sp.]	0.9888	1
ORF28	11,815..12,177	363	=>	CDS	TPA: MAG TPA: TAR DNA-binding protein [Siphoviridae sp.]	0.93	0.83
ORF29	12,187..12,630	444	=>	CDS	transcriptional regulator [Fusobacterium nucleatum]	0.9456	1
tRNA	13,023..13,104	82	=>	tRNA
ORF30	13,289..13,828	540	=>	CDS	MerR family transcriptional regulator [Fusobacterium nucleatum]	0.9819	0.92
ORF31	13,806..15,632	1827	=>	CDS	phage terminase large subunit family protein [Fusobacterium nucleatum]	0.9918	1
ORF32	15,633..15,857	225	=>	CDS	TPA: MAG TPA: head to tail adaptor [Caudovirales sp.]	1	1
ORF33	15,898..17,457	1560	=>	CDS	phage portal protein [Fusobacterium nucleatum]	0.9961	1
ORF34	17,414..18,490	1077	=>	CDS	Clp protease ClpP [Fusobacterium nucleatum]	0.9609	1
ORF35	18,487..18,822	336	=>	CDS	TPA: MAG TPA: hypothetical protein [Caudovirales sp.]	0.955	1
ORF36	18,822..19,835	1014	=>	CDS	TPA: MAG TPA: major capsid protein [Caudovirales sp.]	0.9763	1
ORF37	19,847..20,089	243	=>	CDS	TPA: MAG TPA: hypothetical protein [Caudovirales sp.]	1	0.41
ORF38	20,092..20,424	333	=>	CDS	hypothetical protein [Fusobacterium nucleatum]	0.9727	1
ORF39	20,421..20,990	570	=>	CDS	TPA: MAG TPA: minor tail protein Z [Caudovirales sp.]	0.9524	1
ORF40	20,987..21,472	486	=>	CDS	TPA: MAG TPA: tail completion protein [Caudovirales sp.]	0.9812	0.99
ORF41	21,475..21,693	219	=>	CDS	TPA: MAG TPA: hypothetical protein [Caudovirales sp.]	0.9722	1
ORF42	21,686..23,125	1440	=>	CDS	phage tail sheath protein [Fusobacterium nucleatum]	0.9812	0.99
ORF43	23,141..23,668	528	=>	CDS	phage major tail tube protein [Fusobacterium nucleatum]	0.9886	1
ORF44	23,680..24,021	342	=>	CDS	phage tail assembly protein [Fusobacterium nucleatum]	0.9558	1
ORF45	24,033..24,188	156	=>	CDS	TPA: MAG TPA: hypothetical protein [Caudovirales sp. ct3EF15]	1	0.78
ORF46	24,213..24,473	261	<=	CDS	TPA: MAG TPA: hypothetical protein [Caudovirales sp.]	0.9651	1
ORF47	24,556..27,081	2526	=>	CDS	TPA: MAG TPA: minor tail protein [Caudovirales sp.]	0.905	0.98
ORF48	27,078..27,299	222	=>	CDS	TPA: MAG TPA: baseplate wedge protein [Caudovirales sp. ctmZz45]	0.9041	1
ORF49	27,372..28,160	789	=>	CDS	hypothetical protein [Fusobacterium nucleatum]	0.8947	0.94
ORF50	28,179..28,982	804	=>	CDS	TPA: MAG TPA: tail protein [Caudovirales sp. ct3EF15]	0.9513	1
ORF51	28,975..29,490	516	=>	CDS	hypothetical protein [Fusobacterium nucleatum]	0.9391	1
ORF52	29,456..29,959	504	=>	CDS	TPA: MAG TPA: baseplate protein [Caudovirales sp.]	0.9461	1
ORF53	29,956..30,465	510	=>	CDS	phage tail protein [Fusobacterium nucleatum]	0.9763	1
ORF54	30,462..30,764	303	=>	CDS	TPA: MAG TPA: Regulator of RpoS, Anti-adapter protein regulator, ClpXP adaptor, anti-adaptor.0A [Caudovirales sp.]	0.95	1
ORF55	30,761..31,873	1113	=>	CDS	TPA: MAG TPA: baseplate assembly protein [Caudovirales sp.]	0.9405	1
ORF56	31,870..32,499	630	=>	CDS	TPA: MAG TPA: tail protein [Myoviridae sp.]	0.9474	1
ORF57	32,496..33,488	993	=>	CDS	hypothetical protein FSCG_02165 [Fusobacterium nucleatum subsp. vincentii 4_1_13]	0.7021	0.99
ORF58	33,480..33,746	267	<=	CDS	hypothetical protein [Fusobacterium nucleatum]	0.9176	0.96
ORF59	33,817..34,563	747	=>	CDS	hypothetical protein [Fusobacterium hwasookii]	0.9879	1
ORF60	34,686..35,054	369	=>	CDS	M15 family metallopeptidase [Fusobacterium nucleatum]	0.9672	1
ORF61	35,111..35,377	267	=>	CDS	TPA: MAG TPA: hypothetical protein [Myoviridae sp.]	0.9659	1
ORF62	35,389..35,784	396	=>	CDS	TPA: MAG TPA: hypothetical protein [Siphoviridae sp.]	0.9847	1
ORF63	35,771..36,220	450	=>	CDS	hypothetical protein PSAG_01437 [Fusobacterium nucleatum subsp. animalis D11]	0.906	1
ORF64	36,230..36,418	189	=>	CDS	hypothetical protein [Fusobacterium]	1	0.77
ORF65	36,646..36,840	195	=>	CDS	hypothetical protein [Fusobacterium nucleatum]	0.9688	1
ORF66	36,950..37,516	567	=>	CDS	hypothetical protein [Fusobacterium nucleatum]	0.9255	1
ORF67	37,518..38,429	912	=>	CDS	site-specific integrase [Fusobacterium nucleatum]	0.9538	1
ORF68	38,457..38,645	189	=>	CDS	TPA: MAG TPA: Toxin SymE, type I toxin-antitoxin system [Siphoviridae sp.]	0.9583	0.77

## Sheet: JD-Fnp4
ORF	Coordinates	Length (bp)	Directionality	Type	Homology to known sequences in NCBI database	% Identity	% Query cover
ORF1	1..1449	1449	=>	CDS	TPA: MAG TPA: RNA polymerase-like protein [Myoviridae sp.]	95.71	96
ORF2	1449..2012	564	=>	CDS	TPA: MAG TPA: hypothetical protein [Myoviridae sp.]	87.7	100
ORF3	1996..2607	612	=>	CDS	TPA: MAG TPA: hypothetical protein [Myoviridae sp.]	94.09	100
ORF4	2648..3268	621	=>	CDS	TPA: MAG TPA: hypothetical protein [Myoviridae sp.]	97.57	100
ORF5	3468..7922	4455	<=	CDS	TPA: MAG TPA: DNA-directed RNA polymerase subunit alpha [Myoviridae sp.]	98.25	100
ORF6	7966..8274	309	<=	CDS	TPA: MAG TPA: hypothetical protein [Myoviridae sp.]	100	100
ORF7	8370..9713	1344	=>	CDS	TPA: MAG TPA: hypothetical protein [Myoviridae sp.]	98.21	100
ORF8	10,008..10,571	564	<=	CDS	TPA: MAG TPA: hypothetical protein [Myoviridae sp.]	97.86	100
ORF9	10,593..11,915	1323	<=	CDS	TPA: MAG TPA: hypothetical protein [Myoviridae sp.]	97.73	100
ORF10	11,922..12,140	219	<=	CDS	TPA: MAG TPA: hypothetical protein [Myoviridae sp.]	97.22	100
ORF11	12,156..12,395	240	<=	CDS	TPA: MAG TPA: hypothetical protein [Myoviridae sp.]	100	100
ORF12	12,503..13,027	525	=>	CDS	TPA: MAG TPA: hypothetical protein [Myoviridae sp.]	92.53	100
ORF13	13,639..14,337	699	=>	CDS	TPA: MAG TPA: hypothetical protein [Myoviridae sp.]	93.97	100
ORF14	15,124..15,279	156	<=	CDS	TPA: MAG TPA: hypothetical protein [Myoviridae sp.]	100	100
ORF15	15,342..17,129	1788	<=	CDS	TPA: MAG TPA: hypothetical protein [Myoviridae sp.]	92.58	99
ORF16	17,144..17,590	447	<=	CDS	TPA: MAG TPA: hypothetical protein [Myoviridae sp.]	94.59	100
ORF17	17,682..18,851	1170	=>	CDS	TPA: MAG TPA: DNA gyrase subunit A [Myoviridae sp.]	96.4	100
ORF18	18,848..19,720	873	=>	CDS	TPA: MAG TPA: cysteine peptidase [Myoviridae sp.]	97.92	99
ORF19	19,779..20,612	834	=>	CDS	TPA: MAG TPA: hypothetical protein [Myoviridae sp.]	98.19	100
ORF20	20,701..21,849	1149	=>	CDS	TPA: MAG TPA: hypothetical protein [Myoviridae sp.]	98.69	100
ORF21	21,860..22,543	684	=>	CDS	TPA: MAG TPA: POLYMERASE BASIC PROTEIN 2 PROTEIN.0A [Myoviridae sp.]	99.12	100
ORF22	22,557..23,597	1041	=>	CDS	TPA: MAG TPA: hypothetical protein [Myoviridae sp.]	83.24	100
ORF23	23,664..23,936	273	=>	CDS	TPA: MAG TPA: hypothetical protein [Myoviridae sp.]	90	100
ORF24	23,937..25,256	1320	=>	CDS	TPA: MAG TPA: RecA protein, Radioresistance, DNA-repair, ATPase, DNA-binding [Myoviridae sp.]	97.27	100
ORF25	25,271..25,651	381	=>	CDS	TPA: MAG TPA: transmembrane protein [Myoviridae sp.]	88.1	100
ORF26	25,758..26,387	630	=>	CDS	TPA: MAG TPA: protein of unknown function (DUF5016) [Bacteriophage sp.]	88.42	90
ORF27	26,487..28,370	1884	=>	CDS	TPA: MAG TPA: DNA-directed RNA polymerase subunit alpha [Bacteriophage sp.]	97.45	100
ORF28	28,440..29,690	1251	=>	CDS	TPA: MAG TPA: hypothetical protein [Myoviridae sp.]	77.51	100
ORF29	29,717..30,298	582	=>	CDS	TPA: MAG TPA: hypothetical protein [Bacteriophage sp.]	97.41	100
ORF30	30,347..31,651	1305	=>	CDS	TPA: MAG TPA: hypothetical protein [Bacteriophage sp.]	99.77	100
ORF31	31,654..32,220	567	=>	CDS	TPA: MAG TPA: hypothetical protein [Myoviridae sp.]	0.8289	0.99
ORF32	32,230..32,424	195	=>	CDS	TPA: MAG TPA: hypothetical protein [Myoviridae sp.]	0.9531	1
ORF33	32,424..32,825	402	=>	CDS	TPA: MAG TPA: hypothetical protein [Myoviridae sp.]	0.7891	0.96
ORF34	32,822..33,163	342	=>	CDS	TPA: MAG TPA: hypothetical protein [Myoviridae sp.]	0.8407	1
ORF35	33,175..33,744	570	=>	CDS	TPA: MAG TPA: hypothetical protein [Bacteriophage sp.]	0.7819	0.99
ORF36	33,835..36,315	2481	=>	CDS	TPA: MAG TPA: STRUCTURAL MAINTENANCE OF CHROMOSOMES PROTEIN [Myoviridae sp.]	0.9734	1
ORF37	36,358..38,097	1740	=>	CDS	TPA: MAG TPA: hypothetical protein [Bacteriophage sp.]	0.9845	1
ORF38	38,112..39,083	972	=>	CDS	TPA: MAG TPA: hypothetical protein [Myoviridae sp.]	0.7895	1
ORF39	39,106..40,254	1149	=>	CDS	TPA: MAG TPA: hypothetical protein [Myoviridae sp.]	0.7311	1
ORF40	40,255..40,461	207	=>	CDS	TPA: MAG TPA: hypothetical protein [Bacteriophage sp.]	0.9118	1
ORF41	40,473..41,462	990	=>	CDS	TPA: MAG TPA: DNA primase [Myoviridae sp.]	0.9666	1
ORF42	41,649..42,449	801	<=	CDS	TPA: MAG TPA: hypothetical protein [Myoviridae sp.]	0.9662	1
ORF43	42,461..45,604	3144	<=	CDS	TPA: MAG TPA: hypothetical protein [Myoviridae sp.]	0.9218	1
ORF44	45,765..46,949	1185	=>	CDS	TPA: MAG TPA: hypothetical protein [Myoviridae sp.]	0.9873	1
ORF45	47,048..48,529	1482	=>	CDS	TPA: MAG TPA: Intron-binding protein aquarius N-terminus [Myoviridae sp.]	0.9598	1
ORF46	48,541..50,172	1632	=>	CDS	TPA: MAG TPA: hypothetical protein [Myoviridae sp.]	0.9648	0.99
ORF47	50,206..52,011	1806	<=	CDS	TPA: MAG TPA: hypothetical protein [Myoviridae sp.]	0.98	1
ORF48	52,129..53,715	1587	=>	CDS	TPA: MAG TPA: hypothetical protein [Myoviridae sp.]	0.2768	0.96
ORF49	53,773..55,119	1347	=>	CDS	TPA: MAG TPA: hypothetical protein [Myoviridae sp.]	0.9844	1
ORF50	55,121..55,252	132	=>	CDS	TPA: MAG TPA: hypothetical protein [Bacteriophage sp.]	0.9767	1
ORF51	55,275..55,694	420	=>	CDS	TPA: MAG TPA: hypothetical protein [Myoviridae sp.]	0.9907	0.76
ORF52	55,709..56,077	369	=>	CDS	TPA: MAG TPA: hypothetical protein [Bacteriophage sp.]	1	1
ORF53	56,134..56,619	486	=>	CDS	TPA: MAG TPA: hypothetical protein [Myoviridae sp.]	0.9876	1
ORF54	56,693..57,085	393	=>	CDS	TPA: MAG TPA: hypothetical protein [Myoviridae sp.]	0.9615	1
ORF55	57,193..57,690	498	=>	CDS	TPA: MAG TPA: hypothetical protein [Bacteriophage sp.]	0.8313	1
ORF56	57,828..58,088	261	=>	CDS	TPA: MAG TPA: hypothetical protein [Myoviridae sp.]	0.7027	0.86
ORF57	58,227..58,589	363	=>	CDS	TPA: MAG TPA: hypothetical protein [Myoviridae sp.]	0.9917	1
ORF58	58,582..58,989	408	=>	CDS	TPA: MAG TPA: hypothetical protein [Myoviridae sp.]	0.9778	1
ORF59	59,003..59,380	378	=>	CDS	TPA: MAG TPA: hypothetical protein [Myoviridae sp.]	0.992	1
ORF60	59,391..59,759	369	=>	CDS	TPA: MAG TPA: hypothetical protein [Myoviridae sp.]	96.58	95
ORF61	59,821..60,186	366	=>	CDS	TPA: MAG TPA: hypothetical protein [Myoviridae sp.]	98.35	100
ORF62	60,209..60,541	333	=>	CDS	TPA: MAG TPA: hypothetical protein [Myoviridae sp.]	98.18	100
ORF63	60,541..60,918	378	=>	CDS	TPA: MAG TPA: hypothetical protein [Myoviridae sp.]	98.4	100
ORF64	61,084..61,335	252	=>	CDS	TPA: MAG TPA: hypothetical protein [Myoviridae sp.]	98.8	100
ORF65	61,490..62,533	1044	=>	CDS	TPA: MAG TPA: hypothetical protein [Myoviridae sp.]	96.83	100
ORF66	62,826..63,638	813	<=	CDS	TPA: MAG TPA: hypothetical protein [Myoviridae sp.]	98.89	100
ORF67	63,653..64,444	792	<=	CDS	TPA: MAG TPA: Prohead core protein serine protease [Myoviridae sp.]	97.72	100
ORF68	64,538..64,651	114	<=	CDS	TPA: MAG TPA: hypothetical protein [Myoviridae sp.]	94.59	100
ORF69	64,694..65,329	636	<=	CDS	TPA: MAG TPA: hypothetical protein [Myoviridae sp.]	94.79	100
ORF70	65,319..65,684	366	<=	CDS	TPA: MAG TPA: NTP-PPase-like protein [Bacteriophage sp.]	98.35	100
ORF71	65,818..67,572	1755	<=	CDS	TPA: MAG TPA: hypothetical protein [Myoviridae sp.]	99.49	100
ORF72	67,639..68,271	633	<=	CDS	TPA: MAG TPA: hypothetical protein [Bacteriophage sp.]	88.94	100
ORF73	68,289..69,746	1458	<=	CDS	TPA: MAG TPA: hypothetical protein [Myoviridae sp.]	98.76	100
ORF74	69,831..70,091	261	=>	CDS	TPA: MAG TPA: hypothetical protein [Bacteriophage sp.]	96.51	100
ORF75	70,206..70,571	366	=>	CDS	TPA: MAG TPA: hypothetical protein [Myoviridae sp.]	60.83	97
ORF76	70,687..72,159	1473	=>	CDS	TPA: MAG TPA: hypothetical protein [Myoviridae sp.]	98.78	100
ORF77	72,162..74,708	2547	=>	CDS	TPA: MAG TPA: large terminase [Myoviridae sp.]	98.7	100
ORF78	75,613..77,736	2124	<=	CDS	TPA: MAG TPA: hypothetical protein [Myoviridae sp.]	96.18	100
ORF79	77,749..78,696	948	<=	CDS	TPA: MAG TPA: hypothetical protein [Myoviridae sp.]	96.83	100
ORF80	78,787..79,932	1146	=>	CDS	TPA: MAG TPA: putative DNA double strand break repair [Myoviridae sp.]	98.16	100
ORF81	79,947..81,596	1650	=>	CDS	TPA: MAG TPA: Helicase REPLICATION [Myoviridae sp.]	99.27	100
ORF82	81,687..82,787	1101	=>	CDS	TPA: MAG TPA: hypothetical protein [Myoviridae sp.]	97.81	100
ORF83	82,833..83,816	984	=>	CDS	TPA: MAG TPA: hypothetical protein [Myoviridae sp.]	100	100
ORF84	83,950..86,742	2793	<=	CDS	TPA: MAG TPA: DNA-directed RNA polymerase subunit alpha [Myoviridae sp.]	97.42	100
ORF85	86,754..87,677	924	<=	CDS	TPA: MAG TPA: hypothetical protein [Myoviridae sp.]	96.42	100
ORF86	87,776..90,451	2676	=>	CDS	TPA: MAG TPA: hypothetical protein [Myoviridae sp.]	96.52	100
ORF87	90,454..91,296	843	=>	CDS	TPA: MAG TPA: hypothetical protein [Myoviridae sp.]	97.86	100
ORF88	91,407..92,261	855	=>	CDS	TPA: MAG TPA: Protein of unknown function (DUF2717) [Myoviridae sp.]	95.49	100
ORF89	92,325..93,707	1383	=>	CDS	TPA: MAG TPA: hypothetical protein [Myoviridae sp.]	69.11	100
ORF90	93,810..95,741	1932	=>	CDS	TPA: MAG TPA: hypothetical protein [Myoviridae sp.]	98.76	100
ORF91	95,752..98,286	2535	=>	CDS	TPA: MAG TPA: hypothetical protein [Myoviridae sp.]	98.22	100
ORF92	98,335..98,994	660	=>	CDS	TPA: MAG TPA: hypothetical protein [Myoviridae sp.]	99.54	100
ORF93	99,045..99,554	510	=>	CDS	TPA: MAG TPA: acetyltransferase domain containing protein [Myoviridae sp.]	97.63	100
ORF94	99,667..99,888	222	=>	CDS	TPA: MAG TPA: hypothetical protein [Myoviridae sp.]	90.14	100
ORF95	99,885..99,995	111	=>	CDS	No significant similarity found
ORF96	99,992..100,090	99	=>	CDS	TPA: MAG TPA: hypothetical protein [Myoviridae sp.]	93.75	100
ORF97	100,149..100,463	315	=>	CDS	TPA: MAG TPA: hypothetical protein [Myoviridae sp.]	100	100
ORF98	100,487..101,533	1047	<=	CDS	TPA: MAG TPA: hypothetical protein [Myoviridae sp.]	98.28	100
ORF99	101,615..104,032	2418	=>	CDS	TPA: MAG TPA: DNA POLYMERASE [Myoviridae sp.]	96.65	100
ORF100	104,089..106,506	2418	=>	CDS	TPA: MAG TPA: Portal protein [Myoviridae sp.]	98.51	99
ORF101	106,592..115,528	8937	=>	CDS	TPA: MAG TPA: Papain-like cysteine protease AvrRpt2 [Myoviridae sp.]	97.68	100
ORF102	115,589..117,316	1728	=>	CDS	TPA: MAG TPA: hypothetical protein [Myoviridae sp.]	97.22	100
ORF103	117,331..118,218	888	=>	CDS	TPA: MAG TPA: Endodeoxyribonuclease RusA [Myoviridae sp.]	94.92	100
ORF104	118,215..118,487	273	=>	CDS	TPA: MAG TPA: hypothetical protein [Myoviridae sp.]	100	100
ORF105	118,499..119,539	1041	=>	CDS	TPA: MAG TPA: hypothetical protein [Myoviridae sp.]	95.38	100
ORF106	119,539..119,886	348	=>	CDS	TPA: MAG TPA: hypothetical protein [Myoviridae sp.]	98.26	100
ORF107	119,935..120,222	288	=>	CDS	TPA: MAG TPA: hypothetical protein [Myoviridae sp.]	93.67	83
ORF108	120,279..121,769	1491	=>	CDS	TPA: MAG TPA: Cas system-associated protein [Myoviridae sp.]	98.99	100
ORF109	121,762..121,983	222	=>	CDS	TPA: MAG TPA: hypothetical protein [Myoviridae sp.]	97.26	100
ORF110	121,985..122,734	750	=>	CDS	TPA: MAG TPA: hypothetical protein [Myoviridae sp.]	95.98	100
ORF111	122,724..124,574	1851	=>	CDS	TPA: MAG TPA: 60 kDa chaperonin [Myoviridae sp.]	96.27	100
ORF112	124,608..125,774	1167	<=	CDS	TPA: MAG TPA: hypothetical protein [Myoviridae sp.]	96.13	100
ORF113	125,830..126,339	510	<=	CDS	TPA: MAG TPA: hypothetical protein [Myoviridae sp.]	96.45	100
ORF114	126,342..127,097	756	<=	CDS	TPA: MAG TPA: HD supefamily hydrolase [Myoviridae sp.]	94.02	100
ORF115	127,787..128,671	885	<=	CDS	TPA: MAG TPA: hypothetical protein [Myoviridae sp.]	88.1	100
ORF116	128,685..129,104	420	<=	CDS	TPA: MAG TPA: hypothetical protein [Myoviridae sp.]	94.96	100
ORF117	129,119..131,335	2217	<=	CDS	TPA: MAG TPA: DNA polymerase [Myoviridae sp.]	98.24	100
ORF118	131,424..131,798	375	=>	CDS	TPA: MAG TPA: hypothetical protein [Myoviridae sp.]	99.19	100
ORF119	131,898..132,647	750	=>	CDS	TPA: MAG TPA: hypothetical protein [Myoviridae sp.]	79.12	100
ORF120	133,020..133,772	753	=>	CDS	TPA: MAG TPA: Pyruvate-formate lyase-activating enzyme [Ackermannviridae sp.]	69.6	100
ORF121	133,931..134,497	567	=>	CDS	No significant similarity found
ORF122	134,642..135,286	645	=>	CDS	TPA: MAG TPA: hypothetical protein [Myoviridae sp.]	46.77	92
ORF123	135,414..135,677	264	=>	CDS	TPA: MAG TPA: hypothetical protein [Myoviridae sp.]	93.1	100
ORF124	135,667..137,595	1929	=>	CDS	TPA: MAG TPA: DNA-directed RNA polymerase subunit beta' [Myoviridae sp.]	98.29	100
ORF125	137,588..137,980	393	=>	CDS	TPA: MAG TPA: hypothetical protein [Myoviridae sp.]	86.59	63
ORF126	137,977..138,120	144	=>	CDS	TPA: MAG TPA: hypothetical protein [Myoviridae sp.]	89.36	100
ORF127	138,117..138,386	270	=>	CDS	TPA: MAG TPA: hypothetical protein [Myoviridae sp.]	88.76	100
ORF128	138,417..139,058	642	=>	CDS	TPA: MAG TPA: hypothetical protein [Myoviridae sp.]	99.48	89
ORF129	139,131..140,687	1557	=>	CDS	TPA: MAG TPA: hypothetical protein [Myoviridae sp.]	76.88	100
ORF130	140,700..141,290	591	=>	CDS	TPA: MAG TPA: hypothetical protein [Myoviridae sp.]	92.86	100
ORF131	141,292..141,825	534	=>	CDS	TPA: MAG TPA: hypothetical protein [Myoviridae sp.]	89.83	100
ORF132	141,893..143,431	1539	=>	CDS	TPA: MAG TPA: DNA topoisomerase 2 alpha [Myoviridae sp.]	77.14	95
ORF133	143,457..144,131	675	=>	CDS	TPA: MAG TPA: hypothetical protein [Myoviridae sp.]	98.21	100
ORF134	144,144..145,835	1692	=>	CDS	TPA: MAG TPA: hypothetical protein [Myoviridae sp.]	87.87	98
ORF135	145,880..146,023	144	=>	CDS	TPA: MAG TPA: hypothetical protein [Myoviridae sp.]	94.74	40
ORF136	146,028..146,498	471	=>	CDS	TPA: MAG TPA: hypothetical protein [Myoviridae sp.]	73.72	100
ORF137	146,503..147,090	588	=>	CDS	TPA: MAG TPA: hypothetical protein [Myoviridae sp.]	90.26	100
ORF138	147,101..147,394	294	=>	CDS	TPA: MAG TPA: hypothetical protein [Myoviridae sp.]	87.63	100
ORF139	147,396..147,896	501	=>	CDS	TPA: MAG TPA: hypothetical protein [Myoviridae sp.]	71.69	100
ORF140	147,925..148,566	642	<=	CDS	TPA: MAG TPA: hypothetical protein [Myoviridae sp.]	97.65	100
ORF141	148,580..150,304	1725	<=	CDS	TPA: MAG TPA: hypothetical protein [Myoviridae sp.]	78.53	99
ORF142	150,317..151,699	1383	<=	CDS	TPA: MAG TPA: hypothetical protein [Myoviridae sp.]	77.83	100
ORF143	151,723..153,870	2148	<=	CDS	TPA: MAG TPA: hypothetical protein [Myoviridae sp.]	79.94	99
ORF144	153,880..154,500	621	<=	CDS	TPA: MAG TPA: hypothetical protein [Myoviridae sp.]	96.12	100
ORF145	154,659..155,045	387	=>	CDS	TPA: MAG TPA: hypothetical protein [Myoviridae sp.]	37.5	85
ORF146	155,259..155,543	285	=>	CDS	TPA: MAG TPA: hypothetical protein [Myoviridae sp.]	64.37	92
ORF147	155,604..156,062	459	=>	CDS	TPA: MAG TPA: hypothetical protein [Myoviridae sp.]	38.06	98
ORF148	156,059..156,640	582	=>	CDS	TPA: MAG TPA: hypothetical protein [Myoviridae sp.]	82.9	100
ORF149	156,654..157,268	615	=>	CDS	TPA: MAG TPA: hypothetical protein [Myoviridae sp.]	71.22	100
ORF150	157,273..157,860	588	=>	CDS	TPA: MAG TPA: acetyltransferase domain containing protein [Myoviridae sp.]	87.57	100
ORF151	157,860..158,582	723	=>	CDS	TPA: MAG TPA: hypothetical protein [Myoviridae sp.]	72.92	100
ORF152	158,675..159,430	756	=>	CDS	TPA: MAG TPA: hypothetical protein [Myoviridae sp.]	82.28	100
ORF153	159,516..159,761	246	=>	CDS	TPA: MAG TPA: hypothetical protein [Myoviridae sp.]	94.37	87
ORF154	159,899..160,597	699	=>	CDS	TPA: MAG TPA: hypothetical protein [Myoviridae sp.]	96.55	100
ORF155	160,713..161,477	765	=>	CDS	TPA: MAG TPA: hypothetical protein [Myoviridae sp.]	90.16	100
ORF156	161,470..162,261	792	=>	CDS	TPA: MAG TPA: hypothetical protein [Myoviridae sp.]	88.64	100
ORF157	162,347..162,637	291	=>	CDS	TPA: MAG TPA: hypothetical protein [Myoviridae sp.]	83.52	94
ORF158	162,637..163,188	552	=>	CDS	TPA: MAG TPA: hypothetical protein [Myoviridae sp.]	88.52	100
ORF159	163,203..163,706	504	<=	CDS	TPA: MAG TPA: hypothetical protein [Myoviridae sp.]	95.81	100
ORF160	163,999..166,029	2031	=>	CDS	TPA: MAG TPA: tail sheath protein [Myoviridae sp.]	98.67	100
ORF161	166,047..166,871	825	=>	CDS	TPA: MAG TPA: hypothetical protein [Myoviridae sp.]	98.91	100
ORF162	166,968..167,735	768	=>	CDS	TPA: MAG TPA: hypothetical protein [Myoviridae sp.]	92.94	100
ORF163	167,972..169,102	1131	<=	CDS	TPA: MAG TPA: hypothetical protein [Myoviridae sp.]	96.81	100
ORF164	169,210..169,662	453	=>	CDS	TPA: MAG TPA: hypothetical protein [Myoviridae sp.]	89.33	100
ORF165	169,688..170,014	327	=>	CDS	TPA: MAG TPA: hypothetical protein [Myoviridae sp.]	85.19	100
ORF166	170,007..170,369	363	=>	CDS	TPA: MAG TPA: hypothetical protein [Myoviridae sp.]	91.67	100
ORF167	170,380..170,877	498	=>	CDS	TPA: MAG TPA: hypothetical protein [Myoviridae sp.]	86.06	100
ORF168	170,852..172,078	1227	=>	CDS	TPA: MAG TPA: hypothetical protein [Myoviridae sp.]	96.32	100
ORF169	172,144..173,022	879	=>	CDS	TPA: MAG TPA: hypothetical protein [Myoviridae sp.]	88.63	100
ORF170	173,079..173,504	426	=>	CDS	TPA: MAG TPA: hypothetical protein [Myoviridae sp.]	91.55	100
ORF171	173,948..174,832	885	=>	CDS	TPA: MAG TPA: hypothetical protein [Myoviridae sp.]	78.57	100
ORF172	174,829..175,605	777	=>	CDS	TPA: MAG TPA: hypothetical protein [Myoviridae sp.]	82.56	100
ORF173	175,592..176,050	459	=>	CDS	TPA: MAG TPA: hypothetical protein [Myoviridae sp.]	96.71	100
ORF174	176,037..176,999	963	=>	CDS	TPA: MAG TPA: hypothetical protein [Myoviridae sp.]	91.15	95
ORF175	177,011..177,892	882	=>	CDS	TPA: MAG TPA: hypothetical protein [Myoviridae sp.]	97.27	100
ORF176	177,972..179,069	1098	=>	CDS	TPA: MAG TPA: hypothetical protein [Myoviridae sp.]	95.89	100
ORF177	179,069..180,076	1008	=>	CDS	TPA: MAG TPA: hypothetical protein [Myoviridae sp.]	93.13	100

## Sheet: JD-Fnp5
ORF	Coordinates	Length (bp)	Directionality	Type	Homology to known sequences in NCBI database	% Identity	% Query cover
ORF1	1..747	747	=>	CDS	hypothetical protein [Fusobacterium hwasookii]	98.79	100
ORF2	870..1238	369	=>	CDS	M15 family metallopeptidase [Fusobacterium nucleatum]	96.72	100
ORF3	1295..1561	267	=>	CDS	TPA: MAG TPA: hypothetical protein [Myoviridae sp.]	96.59	100
ORF4	1573..1968	396	=>	CDS	No significant similarity found
ORF5	1955..2404	450	=>	CDS	hypothetical protein PSAG_01437 [Fusobacterium nucleatum subsp. animalis D11]	90.6	100
ORF6	2414..2602	189	=>	CDS	hypothetical protein [Fusobacterium]	100	77
ORF7	2830..3024	195	=>	CDS	hypothetical protein [Fusobacterium nucleatum]	96.88	100
ORF8	3134..3700	567	=>	CDS	hypothetical protein [Fusobacterium nucleatum]	93.09	100
ORF9	3702..4613	912	=>	CDS	site-specific integrase [Fusobacterium nucleatum]	95.38	100
ORF10	4641..4829	189	=>	CDS	TPA: MAG TPA: Toxin SymE, type I toxin-antitoxin system [Siphoviridae sp.]	95.83	77
ORF11	5028..5144	117	=>	CDS	No significant similarity found
ORF12	5153..6151	999	<=	CDS	site-specific integrase [Fusobacterium nucleatum]	47.16	99
ORF13	6310..6660	351	<=	CDS	TPA: MAG TPA: putative peptidoglycan binding domain protein [Caudovirales sp.]	93.97	100
ORF14	6684..7319	636	<=	CDS	LexA family transcriptional regulator [Fusobacterium nucleatum]	98.58	100
ORF15	7514..7762	249	=>	CDS	DUF739 family protein [Fusobacterium nucleatum]	98.78	100
ORF16	7834..7983	150	=>	CDS	TPA: MAG TPA: hypothetical protein [Myoviridae sp.]	92.31	79
ORF17	8027..8263	237	=>	CDS	TPA: MAG TPA: hypothetical protein [Siphoviridae sp.]	84.62	100
ORF18	8276..8479	204	=>	CDS	hypothetical protein [Fusobacterium nucleatum]	100	100
ORF19	8492..8716	225	=>	CDS	hypothetical protein PSAG_01382 [Fusobacterium nucleatum subsp. animalis D11]	85.25	82
ORF20	8725..9009	285	=>	CDS	hypothetical protein [Fusobacterium nucleatum]	87.23	100
ORF21	9006..9143	138	=>	CDS	No significant similarity found
ORF22	9208..9546	339	=>	CDS	hypothetical protein [Fusobacterium nucleatum]	95.28	94
ORF23	9543..10,631	1089	=>	CDS	TPA: MAG TPA: Exonuclease [Siphoviridae sp. ctxYv12]	91.99	100
ORF24	10,650..11,534	885	=>	CDS	recombination protein [Fusobacterium phage FNU_1P]	91.5	99
ORF25	11,545..12,207	663	=>	CDS	Rha family transcriptional regulator [Fusobacterium phage FNU_1P]	91.82	100
ORF26	12,231..13,154	924	=>	CDS	replication initiator protein A [Fusobacterium nucleatum]	80.46	100
ORF27	13,151..13,927	777	=>	CDS	ATP-binding protein [Fusobacterium nucleatum]	91.47	100
ORF28	13,931..14,305	375	=>	CDS	hypothetical protein [Fusobacterium nucleatum]	95.16	100
ORF29	14,411..15,175	765	=>	CDS	N-6 DNA methylase [Fusobacterium nucleatum]	86.9	55
ORF30	15,179..15,646	468	=>	CDS	dynein heavy chain 2 [Fusobacterium nucleatum]	90.97	100
ORF31	15,643..15,903	261	=>	CDS	hypothetical protein [Fusobacterium nucleatum]	96.51	100
ORF32	15,917..16,447	531	=>	CDS	TPA: MAG TPA: hypothetical protein [Siphoviridae sp.]	94.32	100
ORF33	16,451..16,786	336	=>	CDS	hypothetical protein [Fusobacterium phage FNU_1P]	94.59	100
ORF34	16,773..16,970	198	=>	CDS	hypothetical protein [Fusobacterium nucleatum]	94	76
ORF35	16,967..17,203	237	=>	CDS	hypothetical protein [Fusobacterium nucleatum]	97.3	94
ORF36	17,262..17,555	294	=>	CDS	hypothetical protein [Fusobacterium nucleatum]	85.37	84
ORF37	17,555..18,076	522	=>	CDS	dUTP diphosphatase [Fusobacterium nucleatum]	87.86	100
ORF38	18,078..18,395	318	=>	CDS	hypothetical protein [Fusobacterium hwasookii]	92.45	100
ORF39	18,409..18,594	186	=>	CDS	TPA: MAG TPA: hypothetical protein [Myoviridae sp.]	50.82	100
ORF40	18,612..18,815	204	=>	CDS	TPA: MAG TPA: hypothetical protein [Siphoviridae sp.]	92.54	100
ORF41	18,816..19,355	540	=>	CDS	TPA: MAG TPA: Protein involved in gliding motility 9 Secretion System Type.5A [Siphoviridae sp.]	98.88	100
ORF42	19,352..19,714	363	=>	CDS	TPA: MAG TPA: TAR DNA-binding protein [Siphoviridae sp.]	93	83
ORF43	19,724..20,167	444	=>	CDS	transcriptional regulator [Fusobacterium nucleatum]	94.56	100
tRNA	20,560..20,641	82	=>	tRNA
ORF44	20,826..21,365	540	=>	CDS	MerR family transcriptional regulator [Fusobacterium nucleatum]	98.19	92
ORF45	21,343..23,169	1827	=>	CDS	TPA: MAG TPA: terminase large subunit [Caudovirales sp.]	98.85	100
ORF46	23,170..23,394	225	=>	CDS	TPA: MAG TPA: head to tail adaptor [Caudovirales sp.]	100	100
ORF47	23,435..24,994	1560	=>	CDS	phage portal protein [Fusobacterium nucleatum]	99.61	100
ORF48	24,951..26,027	1077	=>	CDS	Clp protease ClpP [Fusobacterium nucleatum]	96.09	100
ORF49	26,024..26,359	336	=>	CDS	TPA: MAG TPA: hypothetical protein [Caudovirales sp.]	95.5	100
ORF50	26,359..27,372	1014	=>	CDS	TPA: MAG TPA: major capsid protein [Caudovirales sp.]	97.63	100
ORF51	27,384..27,626	243	=>	CDS	TPA: MAG TPA: hypothetical protein [Caudovirales sp.]	100	41
ORF52	27,629..27,961	333	=>	CDS	hypothetical protein [Fusobacterium nucleatum]	97.27	100
ORF53	27,958..28,527	570	=>	CDS	TPA: MAG TPA: minor tail protein Z [Caudovirales sp.]	95.24	100
ORF54	28,524..29,009	486	=>	CDS	TPA: MAG TPA: tail completion protein [Caudovirales sp.]	98.12	99
ORF55	29,012..29,230	219	=>	CDS	TPA: MAG TPA: hypothetical protein [Caudovirales sp.]	97.22	100
ORF56	29,223..30,662	1440	=>	CDS	phage tail sheath protein [Fusobacterium nucleatum]	98.12	99
ORF57	30,678..31,205	528	=>	CDS	phage major tail tube protein [Fusobacterium nucleatum]	98.86	100
ORF58	31,217..31,558	342	=>	CDS	phage tail assembly protein [Fusobacterium nucleatum]	95.58	100
ORF59	31,570..31,725	156	=>	CDS	TPA: MAG TPA: hypothetical protein [Caudovirales sp. ct3EF15]	100	78
ORF60	31,750..32,010	261	<=	CDS	TPA: MAG TPA: hypothetical protein [Caudovirales sp.]	96.51	100
ORF61	32,093..34,618	2526	=>	CDS	TPA: MAG TPA: minor tail protein [Caudovirales sp.]	90.5	98
ORF62	34,615..34,836	222	=>	CDS	TPA: MAG TPA: baseplate wedge protein [Caudovirales sp. ctmZz45]	90.41	100
ORF63	34,909..35,697	789	=>	CDS	hypothetical protein [Fusobacterium nucleatum]	89.47	94
ORF64	35,716..36,519	804	=>	CDS	TPA: MAG TPA: tail protein [Caudovirales sp. ct3EF15]	95.13	100
ORF65	36,512..37,027	516	=>	CDS	TPA: MAG TPA: protein of unknown function (DUF5048) [Caudovirales sp.]	91.81	100
ORF66	36,993..37,496	504	=>	CDS	TPA: MAG TPA: baseplate protein [Caudovirales sp.]	94.61	100
ORF67	37,493..38,002	510	=>	CDS	phage tail protein [Fusobacterium nucleatum]	97.63	100
ORF68	37,999..38,301	303	=>	CDS	TPA: MAG TPA: Regulator of RpoS, Anti-adapter protein regulator, ClpXP adaptor, anti-adaptor.0A [Caudovirales sp.]	95	100
ORF69	38,298..39,410	1113	=>	CDS	TPA: MAG TPA: baseplate assembly protein [Caudovirales sp.]	94.05	100
ORF70	39,407..40,036	630	=>	CDS	TPA: MAG TPA: tail protein [Myoviridae sp.]	94.74	100
ORF71	40,033..41,025	993	=>	CDS	hypothetical protein FSCG_02165 [Fusobacterium nucleatum subsp. vincentii 4_1_13]	70.21	99
ORF72	41,017..41,283	267	<=	CDS	hypothetical protein [Fusobacterium]	91.76	96
